# Supplementary material for: The floral morphology of Pseudosasa nanunica (Poaceae, Bambusoideae)
Source: PhytoKeys. 2026 Feb 11;271:83–92. doi: 10.3897/phytokeys.271.183110 (PMC12917495; doi:10.3897/phytokeys.271.183110)
Supplement: XML Treatment for Pseudosasa nanunica [file phytokeys.271.183110-treatment1.xml]

<!DOCTYPE tp:taxon-treatment
  PUBLIC "-//TaxonX//DTD Taxonomic Treatment Publishing DTD v0 20100105//EN" "tax-treatment-NSO.dtd">
<tp:taxon-treatment xmlns:tp="http://www.plazi.org/taxpub"><tp:treatment-meta><kwd-group><label>Taxon classification</label><kwd>
                <named-content content-type="kingdom">Plantae</named-content>
              </kwd><kwd>
                <named-content content-type="order">Poales</named-content>
              </kwd><kwd>
                <named-content content-type="family">Poaceae</named-content>
              </kwd></kwd-group><mixed-citation publication-type="journal"><person-group><name><surname>Niu</surname><given-names>Zheng-Yang</given-names></name><name><surname>Qin</surname><given-names>Qiao-Mei</given-names></name><name><surname>Ni</surname><given-names>Jing-Bo</given-names></name><name><surname>Cai</surname><given-names>Zhuo-Yu</given-names></name><name><surname>Tong</surname><given-names>Yi-Hua</given-names></name><name><surname>Xia</surname><given-names>Nian-He</given-names></name></person-group><article-title>The floral morphology of <italic><tp:taxon-name><tp:taxon-name-part taxon-name-part-type="genus" reg="Pseudosasa">Pseudosasa</tp:taxon-name-part> <tp:taxon-name-part taxon-name-part-type="species" reg="nanunica">nanunica</tp:taxon-name-part></tp:taxon-name></italic> (<tp:taxon-name><tp:taxon-name-part taxon-name-part-type="family" reg="Poaceae">Poaceae</tp:taxon-name-part></tp:taxon-name>, <tp:taxon-name><tp:taxon-name-part taxon-name-part-type="subfamily" reg="Bambusoideae">Bambusoideae</tp:taxon-name-part></tp:taxon-name>)</article-title><source>PhytoKeys</source><day>11</day><month>02</month><year>2026</year><volume>271</volume><fpage>83</fpage><lpage>92</lpage><pub-id pub-id-type="doi">10.3897/phytokeys.271.183110</pub-id></mixed-citation></tp:treatment-meta><tp:nomenclature><tp:taxon-name><object-id xmlns:xlink="http://www.w3.org/1999/xlink" content-type="arpha" xlink:type="simple">0CA5C303-E373-533F-9705-3ECC3992099D</object-id>
                    		<tp:taxon-name-part taxon-name-part-type="genus" reg="Pseudosasa">Pseudosasa</tp:taxon-name-part> <tp:taxon-name-part taxon-name-part-type="species" reg="nanunica">nanunica</tp:taxon-name-part>
                    	</tp:taxon-name><tp:taxon-authority>(McClure) Z.P.Wang &amp; G.H.Ye, J.Nanjing Univ. (Nature Science) 1: 97 (1981)</tp:taxon-authority><xref ref-type="fig" rid="F1">Figs 1</xref><xref ref-type="fig" rid="F2">, 2</xref><xref ref-type="fig" rid="F3">, 3</xref><tp:nomenclature-citation-list><tp:nomenclature-citation><tp:taxon-name><tp:taxon-name-part taxon-name-part-type="genus" reg="Indocalamus">Indocalamus</tp:taxon-name-part> <tp:taxon-name-part taxon-name-part-type="species" reg="nanunicus">nanunicus</tp:taxon-name-part></tp:taxon-name><comment> McClure, Lingnan Univ. Sci. Bull. 9: 25 (1940). Basionym. ≡ <tp:taxon-name><tp:taxon-name-part taxon-name-part-type="genus" reg="Arundinaria">Arundinaria</tp:taxon-name-part> <tp:taxon-name-part taxon-name-part-type="species" reg="nanunica">nanunica</tp:taxon-name-part></tp:taxon-name> (McClure) C.D.Chu &amp; C.S.Chao, J. Nanjing Techn. Coll. Forest Prod. 3: 26 (1980). ≡ <tp:taxon-name><tp:taxon-name-part taxon-name-part-type="genus" reg="Acidosasa">Acidosasa</tp:taxon-name-part> <tp:taxon-name-part taxon-name-part-type="species" reg="nanunica">nanunica</tp:taxon-name-part></tp:taxon-name> (McClure) C.S.Chao &amp; G.Y.Yang, Acta Phytotax. Sin. 39: 66 (2001).</comment></tp:nomenclature-citation></tp:nomenclature-citation-list></tp:nomenclature><tp:treatment-sec sec-type="Type"><title>Type.</title><p>China • Guangdong: Qingyuan City, Heung Lo Keuk (Xianglujiao) Village, 13 October 1937, <italic>F.A. McClure 20624</italic> (holotype: US, US00065466, image!, isotype: US, US00029588, image!).</p></tp:treatment-sec><tp:treatment-sec sec-type="Description"><title>Description.</title><p>Shrubby bamboo. Rhizomes leptomorph. Culms pluricaespitose, erect, ca. 4 m tall and ca. 1 cm in diameter; internodes terete, initially green, yellow-green when aged, white strigose when young, glabrescent when old, initially white powdery at infranodal regions but darkened by contamination when old; walls ca. 2 mm thick; pith spongy; supra-nodal ridges raised; sheath scars prominent, corky, with persistent remains of sheath base. Intranodal regions ca. 1 cm high, thinly white powdery but darkened by contamination when old, glabrous. Culm buds solitary, narrowly trullate, yellowish green, upper parts of prophyll margins densely ciliate. Branches one at lower culm nodes, three at mid or upper culm nodes, base appressed to the culm. Culm leaf sheaths thinly leathery, shorter than internodes, tardily deciduous, initially yellowish green with purple stripes, yellow when old, abaxially densely brown setose and white pubescent, margins densely ciliate; auricles and oral setae absent; ligule arcuate, 5–9 mm tall, abaxially puberulent, margins ciliate; blades erect, lanceolate to linear-lanceolate, scabrous, apex acuminate, base slightly narrowed, margins sparsely serrulate. Foliage leaves 2–4 per ultimate branchlet; sheaths leathery, initially white powdery but darkened by contamination when old, glabrous, longitudinal ribs conspicuous when dry; auricles and oral setae absent; ligule very long, 7–17 mm tall, abaxially puberulent, sometimes white powdery, apex acute, margins sparsely ciliate; blades lanceolate, papery, 10–30 × 2–4.5 cm, apex acuminate, base cuneate, slightly oblique or not, serrulate on both sides, secondary veins 9–12 pairs, transverse veinlets conspicuous.</p><p>Synﬂorescences borne on nodes of branches. The unit of inflorescence of the synflorescence panicle-like, with 12–25 spikelets; main axis glabrous paraxially, more or less scabrous distally, densely white powdery, basal internodes 2–5 mm long; short paracladia 1–2, 3.5–7.5 mm long (excluding spikelets), slightly twisted, sparsely white pubescent, white powdery; long paracladia 3–5, 1–5.5 cm long, sparsely white pubescent, with 2–7 spikelets, lower ones usually with two second order long paracladia, sometimes with a subtending bract at base. Spikelets laterally compressed, 2–5.5 cm long; developed florets 2–6, uppermost 1–2 not fully developed; rachilla segment 6–8 mm long, with two longitudinal ridges abaxially, apex inflated, upper and middle parts densely white pubescent; glumes 2, first glume narrowly triangular to lanceolate, 4–7.5 mm long, ca. 2 mm wide near base, abaxially glabrous, 3–4-veined, apex acuminate, upper parts of margins ciliate; second glume ovate-lanceolate, ca. 10 mm long, ca. 4 mm wide near base, abaxially glabrous, 8-veined, apex acuminate, upper parts of margins ciliate, white powdery; lemma ovate-lanceolate, 1.2–2.2 cm long, 2.5–8 mm wide near base, abaxially upper parts white pubescent, other parts glabrous, white powdery, 11–14-veined, transverse veins conspicuous, apex acuminate (rarely emarginate) with an awn, awn 3–5 mm long; palea obviously shorter than lemma, 1–1.4 cm long, 2-keeled, keels and upper parts of margins white ciliate, 5-veined between keels, 4-veined outside each keel, apex acute when young, shallowly bifid when old; lodicules 3, 2–5 × 1–1.5 mm, rhomboid-lanceolate, subequal, margins densely ciliate; stamens 3; anthers yellow when mature, 6–10 mm long; ovary long ovoid, ca. 2.5 mm long, glabrous; style 1, ca 2.5 mm long; stigmas 3, plumose. Caryopsis unknown.</p></tp:treatment-sec><tp:treatment-sec sec-type="Phenology"><title>Phenology.</title><p>New shoots from April to May; flowering from April to June.</p></tp:treatment-sec><tp:treatment-sec sec-type="Distribution and habitat"><title>Distribution and habitat.</title><p>This species has been known to be endemic to South Hunan and Guangdong. It usually occurs on top of mountains and grows near streams or on shaded slopes.</p></tp:treatment-sec><tp:treatment-sec sec-type="Chinese name"><title>Chinese name.</title><p>长舌茶秆竹 [cháng shé chá gǎn zhú].</p></tp:treatment-sec><tp:treatment-sec sec-type="Additional specimens examined"><title>Additional specimens examined.</title><p><bold>China</bold> • <bold>Guangdong</bold>: Guangzhou City, Conghua District, Liuxihe National Forest Park, Wuzhishan, 11 May 2019, <italic>N.H. Xia, Y.H. Tong &amp; Z.Y. Cai BH-7</italic> (IBSC); • Jiexi, Heshe, 26 June 1987, <italic>Z.J. Feng 80595</italic> (CANT, holotype of <italic><tp:taxon-name><tp:taxon-name-part taxon-name-part-type="genus" reg="Arundinaria">Arundinaria</tp:taxon-name-part> <tp:taxon-name-part taxon-name-part-type="species" reg="projecta">projecta</tp:taxon-name-part></tp:taxon-name></italic> W.T.Lin). Lechang County, 28 July 1943, <italic>B.H. Liang et al. 84686</italic> &amp; <italic>84687</italic> (IBSC); • Lianshan County, Hedong Town, Hedong Farm, alt. 900 m, 29 April 1978, <italic>Z.P. Wang &amp; A.T. Liu 780036</italic> (N); • Qingyuan City, Heung Lo Keuk [Xianglujiao] Village, 14 March 1925, <italic>F.A. McClure 13286</italic> (SYS, paratype of <italic><tp:taxon-name><tp:taxon-name-part taxon-name-part-type="genus" reg="Indocalamus">Indocalamus</tp:taxon-name-part> <tp:taxon-name-part taxon-name-part-type="species" reg="nanunicus">nanunicus</tp:taxon-name-part></tp:taxon-name></italic> McClure), <italic>H. Fung 20887</italic> (SYS, paratype of <italic><tp:taxon-name><tp:taxon-name-part taxon-name-part-type="genus" reg="Indocalamus">I.</tp:taxon-name-part> <tp:taxon-name-part taxon-name-part-type="species" reg="nanunicus">nanunicus</tp:taxon-name-part></tp:taxon-name></italic>); • Pingyuan County, 5 December 1991, <italic>Z.J. Feng 83493</italic> (CANT); • ibid., 10 May 1992, <italic>Z.J. Feng 83625</italic> (CANT, holotype of <italic><tp:taxon-name><tp:taxon-name-part taxon-name-part-type="genus" reg="Arundinaria">Arundinaria</tp:taxon-name-part> <tp:taxon-name-part taxon-name-part-type="species" reg="bicorniculata">bicorniculata</tp:taxon-name-part></tp:taxon-name></italic> W.T.Lin &amp; Z.J.Feng); • ibid., 19 May 1992, <italic>Z.J. Feng 84098</italic> (CANT); • Ruyuan County, 4 May 2017, <italic>N.H. Xia, J.B. Ni, B.Q. Xu &amp; Q.M. Qin QQM-221 &amp; QQM-222</italic> (IBSC); • Yingde City, Lianjiangkou, 9 Dec 1987, <italic>M.Y. Xiao 54458</italic> (CANT, holotype of <italic><tp:taxon-name><tp:taxon-name-part taxon-name-part-type="genus" reg="Acidosasa">Acidosasa</tp:taxon-name-part> <tp:taxon-name-part taxon-name-part-type="species" reg="paucifolia">paucifolia</tp:taxon-name-part></tp:taxon-name></italic> W.T.Lin). Shimentai National Nature Reserve, Yangmeigou, alt. 870 m, 16 April 2020, <italic>N.H. Xia, Y.H. Tong, D.H. Cui &amp; J.B. Ni XNH-36</italic> (IBSC); • Zijin County, Baixi Nature Reserve, 23 May 2019, <italic>N.H. Xia, Y.H. Tong &amp; J.B. Ni BH-20</italic> (IBSC). • <bold>Hunan</bold>: Yizhang, Mangshan, 1957, <italic>Z.P. Wang et al. 77001</italic> (N), <italic>77007</italic> (N); • ibid., 540 m elev., 24 September 1942, <italic>B.H. Liang 83674</italic> (IBSC); • ibid., 500 m elev., 16 October 1942, <italic>S.Q. Chen 2516</italic> (IBSC); ibid., 500 m elev., 20 October 1942, <italic>S.Q. Chen 2706</italic> (IBSC).</p></tp:treatment-sec><tp:treatment-sec sec-type="Notes"><title>Notes.</title><p>Both <xref ref-type="bibr" rid="B24">Zhu et al. (2006b)</xref> and <xref ref-type="bibr" rid="B21">Zhang and Li (2010)</xref> cited <italic><tp:taxon-name><tp:taxon-name-part taxon-name-part-type="genus" reg="Acidosasa">Acidosasa</tp:taxon-name-part> <tp:taxon-name-part taxon-name-part-type="species" reg="xiushanensis">xiushanensis</tp:taxon-name-part></tp:taxon-name></italic> T.P.Yi as a synonym of <italic><tp:taxon-name><tp:taxon-name-part taxon-name-part-type="genus" reg="Pseudosasa">P.</tp:taxon-name-part> <tp:taxon-name-part taxon-name-part-type="species" reg="nanunica">nanunica</tp:taxon-name-part></tp:taxon-name></italic>. However, according to the protologue (<xref ref-type="bibr" rid="B20">Yi 1992</xref>), <italic><tp:taxon-name><tp:taxon-name-part taxon-name-part-type="genus" reg="Acidosasa">A.</tp:taxon-name-part> <tp:taxon-name-part taxon-name-part-type="species" reg="xiushanensis">xiushanensis</tp:taxon-name-part></tp:taxon-name></italic> is different from <italic><tp:taxon-name><tp:taxon-name-part taxon-name-part-type="genus" reg="Pseudosasa">P.</tp:taxon-name-part> <tp:taxon-name-part taxon-name-part-type="species" reg="nanunica">nanunica</tp:taxon-name-part></tp:taxon-name></italic> in having reflexed (vs. erect) culm leaf and more foliage leaves per ultimate branchlet (3–6 vs. 2–4). In addition, <italic><tp:taxon-name><tp:taxon-name-part taxon-name-part-type="genus" reg="Acidosasa">A.</tp:taxon-name-part> <tp:taxon-name-part taxon-name-part-type="species" reg="xiushanensis">xiushanensis</tp:taxon-name-part></tp:taxon-name></italic> is distributed in Chongqing, which is far from Hunan and Guangdong, the center distribution area of <italic><tp:taxon-name><tp:taxon-name-part taxon-name-part-type="genus" reg="Pseudosasa">P.</tp:taxon-name-part> <tp:taxon-name-part taxon-name-part-type="species" reg="nanunica">nanunica</tp:taxon-name-part></tp:taxon-name></italic>. Thus, the identity of <italic><tp:taxon-name><tp:taxon-name-part taxon-name-part-type="genus" reg="Acidosasa">A.</tp:taxon-name-part> <tp:taxon-name-part taxon-name-part-type="species" reg="xiushanensis">xiushanensis</tp:taxon-name-part></tp:taxon-name></italic> needs to be further studied.</p></tp:treatment-sec><tp:treatment-sec><!--Section generated to contain objects referenced in tp:taxon-treatment.--><fig id="F1" position="float" orientation="portrait"><object-id xmlns:xlink="http://www.w3.org/1999/xlink" content-type="doi" xlink:type="simple">10.3897/phytokeys.271.183110.figure1</object-id><object-id xmlns:xlink="http://www.w3.org/1999/xlink" content-type="arpha" xlink:type="simple">17FDAC75-4681-5FAC-8EA9-A5ADD0558EE4</object-id><label>Figure 1.</label><caption><p><italic><tp:taxon-name><tp:taxon-name-part taxon-name-part-type="genus" reg="Pseudosasa">Pseudosasa</tp:taxon-name-part> <tp:taxon-name-part taxon-name-part-type="species" reg="nanunica">nanunica</tp:taxon-name-part></tp:taxon-name></italic>. <bold>A</bold>. Habit; <bold>B, C</bold>. Branch complement with three branches; <bold>B</bold>. Showing branch base appressed to the culm; <bold>D</bold>. Culm bud and sheath scar with a corky collar; <bold>E</bold>. Part of culm leaf showing blade and ligule; <bold>F</bold>. Culm leaf sheath base, and white powdery ring below node; <bold>G</bold>. Part of foliage leafy branchlet showing inner ligule; <bold>H</bold>. Ultimate foliage leafy branchlet. Scale bars: 5 cm (<bold>H</bold>); 5 mm (<bold>G</bold>). Based on <italic>N.H. Xia et al. XNH-36</italic>.</p></caption><graphic xmlns:xlink="http://www.w3.org/1999/xlink" xlink:href="phytokeys-271-083_article-183110__-g001.jpg" id="oo_1538214.jpg" position="float" orientation="portrait" xlink:type="simple"><uri content-type="original_file" xlink:type="simple">https://binary.pensoft.net/fig/1538214</uri></graphic></fig><fig id="F2" position="float" orientation="portrait"><object-id xmlns:xlink="http://www.w3.org/1999/xlink" content-type="doi" xlink:type="simple">10.3897/phytokeys.271.183110.figure2</object-id><object-id xmlns:xlink="http://www.w3.org/1999/xlink" content-type="arpha" xlink:type="simple">66A16602-3A79-58E8-BC5A-D58783E49AB0</object-id><label>Figure 2.</label><caption><p><italic><tp:taxon-name><tp:taxon-name-part taxon-name-part-type="genus" reg="Pseudosasa">Pseudosasa</tp:taxon-name-part> <tp:taxon-name-part taxon-name-part-type="species" reg="nanunica">nanunica</tp:taxon-name-part></tp:taxon-name></italic>. <bold>A</bold>. Unit of inflorescence of synﬂorescence; <bold>B</bold>. Part of main axis and a bract; <bold>C</bold>. Rachilla segment; <bold>D</bold>. First glume; <bold>E</bold>. Second glume; <bold>F</bold>. Lemma; <bold>G</bold>. Palea; <bold>H</bold>. Lodicules; <bold>I</bold>. Stamens; <bold>J</bold>. Pistil. Scale bars: 2 cm (<bold>A</bold>); 5 mm (<bold>F, G</bold>); 2 mm (<bold>B–D, I, J</bold>); 1 mm (<bold>H</bold>). <bold>A–C, G</bold>. Based on <italic>N.H. Xia et al. XNH-36</italic>; <bold>D–F, H–J</bold>. Based on <italic>N.H. Xia et al. QQM-222</italic>.</p></caption><graphic xmlns:xlink="http://www.w3.org/1999/xlink" xlink:href="phytokeys-271-083_article-183110__-g002.jpg" id="oo_1538215.jpg" position="float" orientation="portrait" xlink:type="simple"><uri content-type="original_file" xlink:type="simple">https://binary.pensoft.net/fig/1538215</uri></graphic></fig><fig id="F3" position="float" orientation="portrait"><object-id xmlns:xlink="http://www.w3.org/1999/xlink" content-type="doi" xlink:type="simple">10.3897/phytokeys.271.183110.figure3</object-id><object-id xmlns:xlink="http://www.w3.org/1999/xlink" content-type="arpha" xlink:type="simple">BBFEF2C9-8050-522F-A659-C591A4319780</object-id><label>Figure 3.</label><caption><p>Diagram showing the synflorescence of <italic><tp:taxon-name><tp:taxon-name-part taxon-name-part-type="genus" reg="Pseudosasa">Pseudosasa</tp:taxon-name-part> <tp:taxon-name-part taxon-name-part-type="species" reg="nanunica">nanunica</tp:taxon-name-part></tp:taxon-name></italic>. <bold>A</bold>. A synflorescence borne at a node of leafy branch; <bold>B</bold>. Foliage leaf blade; <bold>C</bold>. Prophyll; <bold>D</bold>. Flowering branch bud; <bold>E</bold>. The branch sheath of short internode zone; <bold>F</bold>. The branch sheath of long internode zone; <bold>G</bold>. Spikelet.</p></caption><graphic xmlns:xlink="http://www.w3.org/1999/xlink" xlink:href="phytokeys-271-083_article-183110__-g003.jpg" id="oo_1538216.jpg" position="float" orientation="portrait" xlink:type="simple"><uri content-type="original_file" xlink:type="simple">https://binary.pensoft.net/fig/1538216</uri></graphic></fig></tp:treatment-sec><ref-list><ref id="B24"><mixed-citation xmlns:xlink="http://www.w3.org/1999/xlink" xlink:type="simple">Zhu ZD, Yang GY, Stapleton CMA (2006b) <italic><tp:taxon-name><tp:taxon-name-part taxon-name-part-type="genus">Acidosasa</tp:taxon-name-part></tp:taxon-name></italic>. In: Wu ZY, Raven P (Eds) Flora of China (Vol. 22). Science Press, Beijing &amp; Missouri Botanical Garden Press, St. Louis, 106–109.</mixed-citation></ref><ref id="B21"><mixed-citation xmlns:xlink="http://www.w3.org/1999/xlink" xlink:type="simple">Zhang YX, Li DZ (2010) Taxonomic notes on <italic><tp:taxon-name><tp:taxon-name-part taxon-name-part-type="genus">Metasasa</tp:taxon-name-part></tp:taxon-name></italic> and <italic><tp:taxon-name><tp:taxon-name-part taxon-name-part-type="genus">Indocalamus</tp:taxon-name-part> <tp:taxon-name-part taxon-name-part-type="species">nanunicus</tp:taxon-name-part></tp:taxon-name></italic> (<tp:taxon-name><tp:taxon-name-part taxon-name-part-type="family">Poaceae</tp:taxon-name-part></tp:taxon-name>: <tp:taxon-name><tp:taxon-name-part taxon-name-part-type="subfamily">Bambusoideae</tp:taxon-name-part></tp:taxon-name>). Nordic Journal of Botany 28: 493–495. <ext-link xlink:href="10.1111/j.1756-1051.2009.00558.x" ext-link-type="doi" xlink:type="simple">https://doi.org/10.1111/j.1756-1051.2009.00558.x</ext-link></mixed-citation></ref><ref id="B20"><mixed-citation xmlns:xlink="http://www.w3.org/1999/xlink" xlink:type="simple">Yi TP (1992) Two new species and a new forma of bamboos from South-Eastern Sichuan. Journal of Bamboo Research 11(3): 49–54.</mixed-citation></ref></ref-list></tp:taxon-treatment>
